# Supplementary material for: 2,4-Diacetylphloroglucinol Reduces Beta-Amyloid Production and Secretion by Regulating ADAM10 and Intracellular Trafficking in Cellular and Animal Models of Alzheimer’s Disease
Source: Cells. 2022 Aug 19;11(16):2585. doi: 10.3390/cells11162585 (PMC9406471; doi:10.3390/cells11162585)
Supplement: Supplementary file 1 [file cells-11-02585-s001.zip]

Archive with 1 entries (1 files):
- cells-1861191-supplementary.pdf
